# Supplementary material for: Embracing dynamic public health policy impacts in infectious diseases responses: leveraging implementation science to improve practice
Source: Front Public Health. 2023 Aug 17;11:1207679. doi: 10.3389/fpubh.2023.1207679 (PMC10469790; doi:10.3389/fpubh.2023.1207679)
Supplement: Supplementary file 1 [file Data_Sheet_1.xlsx]

## Sheet: The Dynamic Infectious Diseases
The Dynamic Infectious Diseases Public Health Response Framework Checklist (Branch-Elliman, Elwy, and Chambers, 2023)
Dynamic Step 1	Description of the Pathogen or Outbreak and Initial Information				Pathogen Characteristics					Contextual Factors						*Implementation Outcomes							Public Perceptions
	Date Pathogen or Outbreak Identified	Describe Current Knowledge and Initial Response Plan	Target Population for Initial Response Plan	In Which Phase?	Transmissibility	Case Fatality Rate	Mode(s) of Transmission	Immune Evasiveness	Resistance to Therapies	Evidence Base	Resource Availability	Medical Countermeasures	Alternative Strategies	Setting Risk	Population Risk	Feasibility	Acceptability	Appropriateness	Adoption	Availability	Cost	Other	Trust in Government	Fear	Perceived Risk	Political Environment	Health System Burden	Other
		Write response here
Timeline	Planned Timeline for Re-Evaluation		If other, describe here:	If other, describe here:						If weak or evolving, identify key knowledge gaps and identify scientific plan for closing them			Please describe the strategies here, if relevant									If other, describe here:						If other, describe here:
Dynamic Step 2	Changes Observed in the Pathogen or Outbreak			Contextual Factors							*Implementation Outcomes							Public Perceptions						Dynamic Public Health Response
	Date Change Observed	Major Changes Observed	Data Sources for Observed Changes	Evidence Base	Resource Availability	Medical Countermeasures	Alternative Strategies	Setting Risk	Population Risk	Other	Feasibility	Acceptability	Appropriateness	Adoption	Availability	Cost	Other	Trust in Government	Fear	Perceived Risk	Political Environment	Health System Burden	Other	Is a Policy Change Needed?	Type of Information Needed to Inform Decision		Type of Policy Change Needed
		Write response here
Timeline	Re-Evaluate Response in 2 months		If other, describe here:	If weak or evolving, identify key knowledge gaps and identify scientific plan for closing them			Please describe the strategies here, if relevant			If other, describe here:							If other, describe here:						If other, describe here:	If unsure, describe why here:	If other, describe here:		If other, describe here:
Dynamic Step 3	Further Changes Observed in the Pathogen or Outbreak			Contextual Factors							*Implementation Outcomes							Public Perceptions						Dynamic Public Health Response
	Date of Updated Response	Describe Updated Response	Data Sources for Perceptions of Updated Response	Evidence Base	Resource Availability	Medical Countermeasures	Alternative Strategies	Setting Risk	Population Risk	Other	Feasibility	Acceptability	Appropriateness	Adoption	Availability	Cost	Other	Trust in Government	Fear	Perceived Risk	Political Environment	Health System Burden	Other	Is an Updated Policy Change Needed?	Type of Information Needed to Inform Decision		Type of Updated Policy Change Needed
		Write response here
Timeline	Planned Timeline for Re-Evaluation		If other, describe here:	If weak or evolving, identify key knowledge gaps and identify scientific plan for closing them			Please describe the strategies here, if relevant			If other, describe here:							If other, describe here:						If other, describe here:	If unsure, describe why here:	If other, describe here:		If other, describe here:
Additional Rows to be Added as Needed
*Definitions taken from Pilar M, Elwy AR, Lushniak L, Huang G, McLoughlin GM, Hooley C, Nadesan-Reddy N, Sandler B, Moshabela M, Alonge O, Geng E and Proctor E (2022) A Perspective on Implementation Outcomes and Strategies to Promote the Uptake of COVID-19 Vaccines. Front. Health Serv. 2:897227. doi: 10.3389/frhs.2022.897227

## Sheet: Drop Down Menu
Type of Response
Individual
Society
Multiple
Other
Pathogen Characteristics
Transmissibility
None
Low
Medium
High
Case Fatality Rate
Low
Medium
High
Mode of Transmission
Contact
Respiratory
Foodborne
Vectorborne
Bloodborne
Sexual
Other
Unknown
Immune Evasiveness
Low
Medium
High
Resistance to Therapies
Low
Medium
High
Phase
Phase I No known treatments
Phase II Therapeutics for severe disease
Phase III Preventative measures
Phase IV Widespread population immunity
Other
Contextual Factors
Evidence base
Weak
Evolving
Strong
Resource availability
Unavailable
Limited
Moderate
Abundant
Medical Countermeasures
Unavailable
Available for Selected Populations
Widely Available
Alternative Strategies
Yes
No
Unsure
Setting Risk
Low
Medium
High
Population Risk
Low
Medium
High
Other
Implementation Outcomes
Feasibility
Appropriateness
Acceptability
Adoption
Availability
Cost
Other
Low
Medium
High
Not Applicable
Public Perceptions
Trust in Government
Fear
Perceived Risk
Political Environment
Health System Burden
Other
Low
Medium
High
Not Applicable
Date
2023-07-01
2033-06-30
Data Sources for Observed Changes
Scientific
Social Media
Other
Policy Change Needed?
Yes
No
Not sure
Type of Information to Inform Decision
Public Perceptions
Scientific Evidence Base
Resource Availability
Implementation Outcomes
Other
Type of Policy Change
Scale-Up
Scale-Down
Adapt
De-Implement
Other
Planned Timeline for Re-Evaluation
Re-Evaluate Response in 1 month
Re-Evaluate Response in 2 months
Re-Evaluate Response in 3 months
Re-Evaluate Response in 4 months
Re-Evaluate Response in 5 months
Re-Evaluate Response in 6 months
